# Supplementary material for: Genetic Rescue of the Dinaric Lynx Population: Insights for Conservation From Genetic Monitoring and Individual‐Based Modelling
Source: Evol Appl. 2025 Jan 10;18(1):e70045. doi: 10.1111/eva.70045 (PMC11718419; doi:10.1111/eva.70045)
Supplement: Supplementary file 1 — Table S1. [file EVA-18-e70045-s001.xlsx]

## Sheet: Genotypes
Supplementary table 1. List of genotyped samples used in this study.
Sample	SType	Pop	Year	Date	GeneticSex	F115	F53	Fca001	Fca123	Fca132	Fca161	Fca201	Fca247	Fca293	Fca369	Fca391	Fca424	Fca559	Fca567	Fca650	Fca723	Fca742	Fca82	HDZ700
R01	Paw	Dinaric	1979	1979-01-01	F	222 234	167 175	179 179	142 142	171 177	178 182	133 135	147 149	176 176	162 166	236 236	172 176	122 122	088 090	133 133	193 197	109 121		143 147
LS29	Paw	Dinaric	1980	1980-03-04	F	230 230	167 175	179 179	144 144	171 171	178 178	135 147	143 149	174 174	166 166	236 236	176 176	122 122	088 090	133 133	197 197	105 105		147 147
LS22	Paw	Dinaric	1984	1984-01-01	F	230 230	175 175	179 179	138 144	171 177	182 182	133 133	147 147	176 176	162 166		172 176	118 122	088 090	133 133	197 197	105 105	243 243	143 147
R04	Paw	Dinaric	1984	1984-01-01	F	234 234	175 175	179 179	138 138	171 177	178 182	133 135	147 149	176 176	162 162	224 236	172 176	118 118	088 090	133 133	197 197	105 121	243 245	147 147
R20	Paw	Dinaric	1985	1985-01-01	F	222 230	175 175	179 179	144 144	171 177	178 182	133 133	143 149	174 176	162 166	224 224	172 172	122 122	088 090	133 133	197 197	121 125	243 245	149 149
R31	Paw	Dinaric	1985	1985-01-01	M	230 230	167 175	179 179	142 142	171 171	178 178	133 135	143 143	176 176	166 166	224 236	172 176	122 122	088 088	127 133	197 197	121 125	233 233	143 149
S35	Bone	Dinaric	1985	1985-01-01	M	230 234		179 179	144 144	171 171	178 182	133 133	143 149	176 176	166 166			122 122	088 090	133 133		121 121		147 147
LS47	Paw	Dinaric	1986	1986-12-28	M	230 230	175 175	177 179	144 144	171 171	178 182	133 133	147 149	176 176	162 166	224 224		122 122	088 090	127 133	197 197	109 109		143 147
R16	Paw	Dinaric	1986	1986-01-01	F	230 230	167 167	179 179	138 142	171 177	178 178	133 135	143 149	174 174	162 166	236 236	172 172	118 122	090 090	133 133	197 197	105 109	243 245	147 149
LS89	Paw	Dinaric	1987	1987-01-01	F		167 167	179 179	138 142	171 171	178 178	133 139	143 143		162 166			118 122	088 090	127 127	197 197	109 121		147 149
LS94	Paw	Dinaric	1987	1987-01-01	M		175 175	179 179	138 142	177 177	182 182	133 135	143 149	174 176	162 162	236 236	172 176	118 122	088 088	127 127	197 197	109 121	233 243	143 149
R08	Paw	Dinaric	1987	1987-01-01	M	230 230	171 175	179 179	138 138	171 171	178 182	133 147	143 147	174 176	166 166	224 224	172 176	118 118	088 088	133 133	197 197	109 121	243 243	147 147
R42	Paw	Dinaric	1987	1987-01-01	M	230 230	175 175	179 179	138 142	171 171	182 182	133 147	149 149	174 174	166 166	224 236	172 176	122 122	088 090	133 133	197 197	109 109	233 243	143 147
LS23	Paw	Dinaric	1988	1988-01-01	M	230 230	175 175	179 179	138 144	171 171	178 178	133 133	143 147	174 176	166 166	224 224	176 176	118 122	088 088	133 133	197 197	109 109		147 147
LS67	Paw	Dinaric	1988	1988-01-01	F	230 234	175 175	179 179	142 142	171 177	178 178	135 135	143 143	174 176	162 166	236 236	172 176	122 122	090 090	127 133	197 197	105 105	243 245	143 147
LS68	Paw	Dinaric	1988	1988-01-01	F	222 230	175 175	179 179	138 142	171 177	178 182	133 147	143 147	176 176	162 166	236 236	172 172	114 122	088 088	127 133	197 197	109 125	233 243	143 143
LS69	Paw	Dinaric	1988	1988-01-01	M	230 234	167 175	179 179	142 142	171 177	178 178	139 139	147 149	174 174	162 166	236 236	172 176	122 122	090 090	127 133	193 197	121 121	243 243	147 149
R32	Paw	Dinaric	1988	1988-01-01	M	230 234	175 175	179 179	142 144	171 171	178 182	133 135	143 147	174 176	166 166		172 172	122 122	088 088	127 133	197 197	121 125		143 143
R38	Paw	Dinaric	1988	1988-01-01	M	230 230	167 175	179 189	142 142	177 177	178 188	133 147	143 147	174 174	162 170	236 236	172 176	122 122	088 090	127 133	197 197	109 109	245 245	147 147
R43	Paw	Dinaric	1988	1988-11-20	M	222 230	167 175	179 179	142 144	171 177	178 178	133 135	143 143	174 174	166 170	224 236	172 176	122 122	088 090	127 133	197 197	109 121	245 245	147 149
S45	Bone	Dinaric	1988	1988-01-01	M	230 230	175 175	179 179	142 144	171 177	182 182	133 139	143 149	176 176	166 170	224 236		114 122	090 090	133 133	197 197	121 125	243 243	147 147
LS92	Paw	Dinaric	1989	1989-01-01	M	230 234	175 175	179 179	142 142	171 171	182 182	133 147	149 149	174 176	166 166	224 236	176 176	122 122	090 090	133 133	197 197	109 121	243 243	143 147
R11	Paw	Dinaric	1989	1989-01-01	M	230 230	175 175	179 179	138 144	171 177	182 182	133 133	147 149	174 176	162 166	224 236	172 176	122 122	090 090	133 133	197 197	109 125	243 243	143 143
R34	Paw	Dinaric	1989	1989-11-19	M	230 230	175 175	179 179	138 142	171 171	178 182	133 133	149 149	176 176	166 166	224 236	172 172	122 122	090 090	133 133	193 197	121 125	243 243	143 143
R47	Paw	Dinaric	1989	1989-01-01	M	230 230	175 175	179 179	144 144	171 177	178 178	133 133	143 149	174 176	166 166	236 236	172 176	122 122	090 090	127 133	197 197	121 125	243 243	143 147
LS86	Paw	Dinaric	1990	1990-01-01	M	230 234	175 175	189 189	138 142	171 171	182 188	133 133	147 149	174 176	166 166	224 236	176 176	110 118	088 090	133 133	197 197	109 125	245 245	143 147
R15	Paw	Dinaric	1990	1990-01-01	F	222 230	167 175	179 179	142 142	171 177	182 188	133 139	143 149	174 176	162 166	224 236	176 176	114 122	090 090	127 133	197 197	105 109	243 245	147 149
R18	Paw	Dinaric	1990	1990-01-01	M	222 230	167 167	179 179	142 142	177 177	182 188	133 135	143 149	176 176	162 162	224 236	176 176	122 122	090 090	127 127	197 197	105 109	245 245	149 149
R39	Paw	Dinaric	1990	1990-01-01	M	230 230	175 175	179 179	138 144	171 177	178 178	133 133	147 147	174 176	162 166	236 236	172 172	122 122	090 090	133 133	197 197	109 125	243 243	143 147
R41	Paw	Dinaric	1990	1990-01-01	M	230 234	175 175	179 189	138 144	171 177	178 182	133 133	149 149	176 176	166 170	224 236	172 176	118 122	090 090	133 133	197 197	109 109	243 243	143 143
S36	Bone	Dinaric	1990	1990-01-01	M	230 234	167 175	179 179	138 138	171 177	178 182	133 135	143 149	174 176	162 166	224 236	172 172	114 118	090 090	127 133	197 197	105 121		149 149
LS11	Paw	Dinaric	1991	1991-11-28	F	222 230	175 175		138 138		182 182	135 139	149 149	176 176				122 122	090 090	133 133	197 197	105 125		147 149
R14	Paw	Dinaric	1991	1991-01-01	M	222 230	167 175	179 179	142 142	171 177	178 182	135 139	149 149	174 176	162 166	224 236	172 176	122 122	090 090	127 133	197 197	105 109	245 245	149 149
R40	Paw	Dinaric	1991	1991-11-15	M	230 230	175 175	179 179	142 142	171 171	178 178	133 147	149 149	174 176	166 166	224 236	172 176	114 118	090 090	133 133	197 197	109 121	233 243	143 147
LS167	Paw	Dinaric	1992	1992-01-01	M	230 230	167 175	179 179	138 142	177 177	178 178	135 147	143 149	176 176	162 162	236 236	172 176	114 118	088 088	127 133	197 197	109 109	233 233	147 149
LS48	Paw	Dinaric	1992	1992-01-03	F	230 234	175 179	179 179	138 138	171 177	182 188	133 139	143 149	174 176	162 166	224 236	172 176	118 122	090 090	133 133	197 197	105 125	243 245	143 143
S57	Bone	Dinaric	1992	1992-01-01	F	230 234	175 175	179 179	138 138	171 177	178 188	139 147	143 143	174 174	162 166	224 236	172 176	110 122	088 090	133 133	197 197	125 125	233 233	143 143
LS05	Paw	Dinaric	1993	1993-01-17	M	234 234	175 175	179 189	138 142	171 177	178 188	133 135	147 149	174 174	162 166	224 236	172 172	118 122	090 090	133 133	197 197	105 121	243 243	143 143
R28	Paw	Dinaric	1993	1993-01-03	M	230 230	167 175	179 179	138 142	171 171	178 178	135 139	143 143	174 176	166 166	224 236	172 176	122 122	088 090	133 133	197 197	109 121	243 243	149 149
R33	Paw	Dinaric	1993	1993-10-01	M	230 230	175 175	179 179	142 144	171 177	178 178	133 133	147 149	176 176	162 166	236 236	172 176	122 122	090 090	133 133	197 197	109 125	243 243	143 143
S06	Bone	Dinaric	1994	1994-01-01	M		167 175	189 189	138 142	171 171	178 178	133 135	143 149	174 174	166 166			122 122	088 090	133 133	197 197	105 125		147 147
S26	Bone	Dinaric	1994	1994-01-01	M		167 175	179 179	142 144	171 171	178 182	133 139	143 149	174 176	162 166		176 176		088 088	127 133	187 197	109 121		143 147
S58	Bone	Dinaric	1994	1994-01-01	F	230 234	175 175	179 179	138 142		178 182	135 139	147 149	176 176	162 166			118 122	088 090	127 133	197 197	121 125		143 147
LS166	Paw	Dinaric	1995	1995-01-01	M	230 234	167 175	179 179	138 142	177 177	178 182	135 139	143 149	174 176	162 162	236 236	172 172	114 122	088 090	133 133	197 197	109 125	233 245	143 149
LS72	Paw	Dinaric	1995	1995-01-01	M	230 238	175 175	179 189	142 142	171 171	178 182	133 135	147 149	174 176	166 166	224 236	172 172	118 118	090 090	133 133	197 197	105 121	243 245	143 147
S62	Bone	Dinaric	1995	1995-01-01	M	234 234	175 179	179 179	142 144	171 171	178 182	135 135	143 149	176 176	166 166	236 236		122 122	090 090	133 133	197 197	105 125	243 243	143 143
R12	Paw	Dinaric	1996	1996-01-01	F	230 234	175 175	179 179	142 144	171 177	178 178	133 133	149 149	176 176	162 166	236 236	172 176	122 122	088 090	127 133	193 197	113 121	233 243	143 143
LCRO1	Tissue	Dinaric	1997	1997-09-10	M	230 230	175 175	179 179	138 144	171 171	182 182	135 147	147 149	176 176	166 166	236 236	172 172	118 122	090 090	133 133	197 197	125 125	243 243	143 143
R36	Paw	Dinaric	1997	1997-01-09	M	230 230	175 175	179 189	142 142	171 171	178 178	133 133	149 149	176 176	166 166	236 236	172 176	114 118	090 090	133 133	197 197	109 109	243 243	147 147
LCRO2	Tissue	Dinaric	1998	1998-02-06	F	230 230	167 175	179 189	142 144	171 177	178 178	135 147	143 149	174 176	162 166	236 236	172 172	118 118	090 090	133 133	197 197	105 121	243 245	147 149
LCRO3	Tissue	Dinaric	1998	1998-02-13	M	230 234	167 175	179 179	138 142	171 171	182 182	133 135	143 149	174 176	166 166	224 236	172 176	118 122	088 090	133 133	197 197	125 125	243 243	143 149
LCRO4	Tissue	Dinaric	1998	1998-09-11	F	230 234	175 175	179 189	138 142	171 177	178 182	147 147	147 149	174 176	162 166	236 236	172 176	122 122	088 090	127 133	197 197	109 125	243 243	143 149
LS10	Paw	Dinaric	1998	1998-06-05	M	234 234	175 175	179 189	142 142	171 177	182 182	139 147	143 147	176 176	162 166	236 236	172 176	110 118	088 090	133 133	197 197	109 125	243 243	147 147
BIH01	Tissue	Dinaric	1999	1999-01-01	F	230 234	167 175	179 179	138 142	171 177	178 178	133 139	143 149	176 176	162 166	236 236	172 176	122 122	088 090	133 133	197 201	109 125	243 243	143 147
R09	Paw	Dinaric	1999	1999-01-01	F	230 230	175 179	179 179	138 142	171 171	178 178	133 135	147 149	176 176	166 166	224 236	172 176	118 118	088 088	127 133	197 197	109 109	243 243	143 147
R13	Paw	Dinaric	1999	1999-01-01	M	230 234	175 175	179 179	142 142	177 177	178 178	133 135	149 149	176 176	162 170	236 236	172 176	118 122	090 090	127 133	197 197	109 121	243 243	147 149
039Y	Tissue	Dinaric	2000	2000-03-10	M	230 230	175 175	179 179	138 142	171 171	178 178	133 135	147 149	176 176	166 166	224 236	172 172	118 118	088 088	133 133	197 197	109 125	243 243	143 147
086Y	Paw	Dinaric	2001	2001-12-23	F	230 230	175 175	179 179	142 142	171 171	178 178	133 133	147 149	176 176	166 166	224 236	172 172	118 122	088 090	127 133	197 197	125 125	233 243	143 147
L01	Blood	Dinaric	2001	2001-12-16	M	230 234	175 175	179 179	142 142	171 177	178 178	133 147	147 149	174 176	162 166	224 224	172 176	118 126	088 090	127 133	197 197	125 125	233 245	147 147
R19	Tissue	Dinaric	2001	2001-09-18	M	230 230	175 175	179 179	142 142	171 171	178 178	133 147	147 149	174 176	166 166	236 236	172 172	122 122	090 090	133 133	197 197	125 125	243 243	143 149
R44	Paw	Dinaric	2001	2001-11-01	M	230 230	175 175	179 179	142 144	171 171	178 178	133 147	149 149	174 174	166 166	236 236	172 172	114 122	090 090	133 133	197 197	121 125	233 243	147 147
037Y	Tissue	Dinaric	2002	2002-12-01	M	230 230	167 175	179 179	138 144	171 177	178 178	139 147	149 149	174 174	162 166	236 236	172 172	118 122	090 090	133 133	197 197	109 125	243 245	147 147
BIH2	Blood	Dinaric	2003	2003-01-01	F	234 234	175 175	179 179	138 142	171 171	182 182	135 135	147 147		166 166	236 236	172 176	118 122	090 090	133 133	197 197	105 105	243 245	147 147
R48	Tissue	Dinaric	2003	2003-02-27	M	230 230	167 175	179 179	142 144	171 177	178 178	135 139	143 149	174 176	162 166	224 236	172 176	118 122	090 090	127 133	197 197	105 109	243 245	147 147
EJE	Scat	Dinaric	2004	2004-02-16	M	234 234	175 175	179 179	142 142	171 171	178 178	135 139	143 147	174 176	166 166	236 236	172 172	114 122	088 090	127 133	193 197	121 125	233 243	143 149
LCRO5	Tissue	Dinaric	2004	2004-05-19	M	222 230	175 179	179 179	138 144	171 171	178 178	133 139	147 149	174 174	166 166	224 224	172 176	118 122	088 088	127 133	197 197	105 121	243 243	143 143
436Y	Blood	Dinaric	2005	2005-03-07	M	230 230	175 175	179 179	138 142	171 177	178 178	139 147	149 149	174 174	166 170	236 236	172 176	114 118	090 090	133 133	197 197	109 125	243 245	147 147
592Y	Blood	Dinaric	2005	2005-05-21	M	230 234	175 175	179 179	142 144	171 177	178 178	133 147	147 149	176 176	162 166	224 236	172 172	122 122	090 090	133 133	197 197	125 125	243 243	147 149
Ana	Tissue	Dinaric	2005	2005-10-25	F	230 230	167 175	179 179	142 142	171 177	178 178	135 139	147 147	174 174	162 166	236 236	172 172	118 118	090 090	127 133	197 197	121 125	243 243	147 147
Ivan	Tissue	Dinaric	2005	2005-10-25	M	230 234	167 175	179 179	142 142	171 171	178 178	135 139	147 147	174 174	166 166	236 236	176 176	122 122	088 090	127 133	197 197	109 121	233 243	147 147
LCRO6	Tissue	Dinaric	2005	2005-09-22	M	222 234	167 175	179 179	142 142	171 177	178 182	133 133	143 149	174 176	166 170	224 236	176 176	118 122	088 090	127 127	197 197	109 125	233 243	147 147
435Y	Blood	Dinaric	2006	2006-12-28	F	230 234	167 175	179 189	142 142	171 177	182 182	135 147	143 143	176 176	162 166	236 236	176 176	118 118	090 090	133 133	197 197	105 125	245 245	147 147
CA8	Scat	Dinaric	2006	2006-12-24	M	230 234	175 175	179 179	142 142	171 171	178 182	133 139	147 149	176 176	166 166	224 236	172 176	118 122	088 090	133 133	197 197	109 125	233 243	143 143
L03	Blood	Dinaric	2006	2006-11-30	M	230 234	175 175	179 179	142 142	171 177	178 178	147 147	143 147	176 176	162 166	236 236	172 176	122 122	088 090	127 133	197 197	109 125	243 243	147 149
C8T	Scat	Dinaric	2007	2007-01-28	M	230 234	167 175	179 179	138 138	171 171	178 182	133 147	143 147	174 176	166 166	236 236	172 176	118 118	088 088	133 133	197 197	121 125	243 243	143 147
H001	Hair	Dinaric	2007	2007-06-30	M	230 234	175 175	179 189	142 142	171 177	182 182	133 135	143 149	176 176	162 166	236 236	176 176	118 118	090 090	133 133	197 197	117 125	243 245	143 147
H002	Hair	Dinaric	2007	2007-06-30	F	230 234	167 175	179 179	142 142	171 177	178 182	133 135	143 147	176 176	162 166	224 236	172 176	118 122	088 090	133 133	197 197	109 125	233 245	143 147
LO5	Blood	Dinaric	2007	2007-11-07	F	222 230	175 175	179 179	138 142	171 177	178 182	133 133	147 149	174 174	166 170	224 236	172 176	118 122	088 088	133 133	197 197	109 125	233 243	143 147
594Y	Blood	Dinaric	2008	2008-02-09	F	230 230	175 175	179 179	142 142	171 171	178 178	133 135	147 149	176 176	166 166	224 236	172 172	118 122	090 090	133 133	197 197	125 125	243 243	149 149
CC.0J3C	Hair	Dinaric	2008	2008-05-14	M	230 230	175 175	179 179	142 142	171 171	178 178	133 139	149 149	176 176	166 166	224 224	172 172	122 122	090 090	133 133	197 197	109 125	243 243	143 149
CC.0J3E	Hair	Dinaric	2008	2008-05-14	M	230 234	175 175	179 179	142 142	171 171	178 182	133 135	147 149	176 176	166 166	224 236	172 172	122 122	088 090	133 133	193 197	109 125	233 243	143 149
LCRO11	Tissue	Dinaric	2009	2009-06-10	F	222 230	175 175	179 179	142 142	171 171	178 182	135 147	143 147	174 174	166 166	236 236	172 172	118 122	088 090	127 133	197 197	109 125	233 243	147 147
LCRO9	Tissue	Dinaric	2009	2009-02-01	M	234 234	175 175	179 179	142 142	171 171	178 178	135 135	149 149	176 176	166 166	236 236	172 172	122 122	088 090	133 133	197 197	125 125	233 243	143 149
AJ.04LC	Blood	Dinaric	2010	2010-12-23	M	230 234	175 175	179 179	138 142	171 171	178 178	133 135	147 149	176 176	166 166	224 236	172 176	118 122	090 090	133 133	197 197	125 125	243 243	147 149
CX.11H4	Scat	Dinaric	2010	2010-12-11	M	230 234	175 175	179 179	138 142	171 177	178 178	135 147	147 149	176 176	162 166	236 236	172 176	118 122	090 090	127 133	197 197	109 125	243 243	147 147
CL.0TTE	Saliva	Dinaric	2011	2011-01-07	M	230 230	175 175	179 179	142 144	171 171	178 178	135 147	147 149	176 176	166 166	236 236	172 176	118 122	090 090	127 133	197 197	109 125	243 243	147 149
CX.118U	Scat	Dinaric	2011	2011-04-24	F	230 230	167 175	189 189	142 142	171 171	182 182	135 147	143 147	174 176	166 166	236 236	176 176		088 088	133 133	197 197	125 125	243 243	147 147
CX.11A0	Scat	Dinaric	2011	2011-10-22	M	230 230	167 175	179 189	142 142	177 177	178 182	135 147	143 147	174 174	162 162	236 236	172 176	118 118	088 090	133 133	197 197	125 125	245 245	147 147
CX.11FT	Scat	Dinaric	2011	2011-11-27	M	230 234	175 175	179 179	142 142	171 177	178 178	133 135	147 147	176 176	162 166	224 236	172 176	118 118	090 090	133 133	197 197	109 125	243 243	147 149
CL.0TPX	SalivaDirect	Dinaric	2012	2012-06-01	M	222 230	167 175	179 179	142 142	171 171	178 178	133 135	149 149	176 176	166 166	236 236	172 172	118 122	088 088	133 133	197 197	109 125	233 243	143 149
CL.0TPY	SalivaDirect	Dinaric	2012	2012-06-01	F	222 230	167 175	179 179	142 142	171 171	178 178	133 135	147 149	176 176	166 166	236 236	172 172	118 122	088 090	133 133	197 197	109 125	233 243	143 143
CL.0TT0	SalivaDirect	Dinaric	2012	2012-06-01	M	230 234	175 175	179 179	142 142	171 171	178 178	133 135	147 149	174 176	166 166	224 236	172 172	118 122	088 090	133 133	197 197	109 125	233 243	143 149
CL.0TT1	SalivaDirect	Dinaric	2012	2012-01-27	F	230 234	175 175	179 179	142 142	171 171	178 178	133 133	147 149	174 176	166 166	224 236	172 172	118 122	088 090	133 133	197 197	109 109	233 243	143 143
CX.11A2	Scat	Dinaric	2012	2012-10-30	F	230 230	167 175	179 189	142 142	171 177	178 182	147 147	143 147	174 176	162 166	236 236	172 176	118 118	088 090	133 133	197 197	125 125	243 245	147 147
M1YEL	Blood	Dinaric	2012	2012-07-30	M	230 234	175 175	179 179	142 142	171 177	178 178	133 133	147 149	174 176	166 170	224 236	172 176	118 122	088 088	133 133	197 197	125 125	233 233	143 147
CP.0XM0	Tissue	Dinaric	2014	2014-01-06	M	230 230	175 175	179 179	138 142	171 177	178 178	133 133	147 149	176 176	166 170	224 236	172 176	118 118	088 088	133 133	197 197	121 125	233 243	143 143
M1YEE	Tissue	Dinaric	2014	2014-05-19	M	230 234	167 175	179 189	138 142	171 177	178 182	133 139	147 147	174 176	162 166	236 236	172 172	118 118	088 090	133 133	197 197	125 125	243 243	143 147
M28UC	Scat	Dinaric	2014	2014-01-31	M	230 234	175 175	189 189	142 142	171 177	182 182	135 135	143 147	174 176	162 166	236 236	172 176	118 118	088 088	133 133	197 197	125 125	243 245	147 147
CC.0HYT	Hair	Dinaric	2015	2015-01-01	M	230 234	175 175	179 179	142 142	171 171	178 178	135 147	147 149	176 176	166 166	236 236	172 176	122 122	090 090	133 133	197 197	109 125	243 243	147 149
M1YE6	Tissue	Dinaric	2015	2015-01-22	F	230 230	175 175	179 179	138 142	171 171	182 182	133 133	143 143	176 176	166 166	224 236	172 172	118 122	088 090	133 133	197 197	109 125	243 243	143 143
M1YEC	Tissue	Dinaric	2015	2015-12-12	F	222 230	167 175	179 189	142 142	171 171	178 182	133 135	147 147	176 176	166 166	224 236	172 176	118 118	088 088	133 133	197 197	125 125	243 243	143 147
M1YE5	Tissue	Dinaric	2016	2016-08-22	M	230 230	175 179	179 179	142 142	171 171	178 178	133 133	147 149	174 174	166 166	224 236	172 176	118 118	088 090	133 133	197 197	121 125	233 243	143 147
M1YE7	Tissue	Dinaric	2016	2016-01-01	M	230 230	175 175	179 189	138 142	171 171	178 182	133 135	143 143	176 176	166 166	236 236	172 176	118 118	088 088	133 133	197 197	109 125	243 243	147 147
M1YEA	Tissue	Dinaric	2016	2016-01-01	M	230 234	167 167	179 179	142 142	177 177	182 182	135 147	143 147	174 176	162 162	236 236	176 176	118 118	090 090	133 133	197 197	105 125	245 245	147 147
M1YEF	Blood	Dinaric	2016	2016-03-29	M	230 230	175 175	179 179	142 142	171 171	178 188	133 133	147 147	174 176	166 166	224 236	172 172	118 122	088 090	133 133	197 197	125 125	243 243	143 143
M1YEJ	Blood	Dinaric	2016	2016-04-01	M	230 230	175 175	179 179	142 142	177 177	178 178	147 147	147 149	174 174	162 170	224 236	172 176	118 122	090 090	133 133	197 197	109 125	243 243	147 147
M207P	SalivaDirect	Dinaric	2016	2016-11-07	F	222 230	175 175	179 179	142 142	171 177	178 178	133 147	149 149	174 176	166 170	224 224	172 176	118 122	088 088	133 133	197 197	125 125	233 243	143 147
M22AK	Scat	Dinaric	2016	2016-12-29	M	230 234	175 175	179 179	142 142	171 171	178 182	133 133	147 147	174 176	166 166	224 236	176 176	118 118	088 090	133 133	197 197	109 109	243 243	143 143
M1XFL	Urine	Dinaric	2017	2017-12-10	M	230 230	175 175	179 179	138 138	171 171	182 182	133 135	143 147	174 176	166 166	224 236	172 172	118 118	088 090	133 133	193 197	109 125	233 243	147 149
M1YE8	Tissue	Dinaric	2017	2017-11-08	M	230 234	175 175	179 179	142 142	171 171	178 178	139 139	147 147	176 176	166 166	224 236	172 172	118 122	088 090	133 133	197 197	109 125	243 243	143 147
M1YEH	Blood	Dinaric	2017	2017-10-17	F	230 230	175 175	179 179	138 142	171 171	178 182	133 133	147 147	176 176	166 166	224 236	172 172	118 122	088 090	133 133	197 197	109 125	243 243	143 147
M1YEK	Blood	Dinaric	2017	2017-11-06	M	230 230	167 175	179 179	142 142	171 171	178 182	135 135	147 147	176 176	166 166	236 236	172 176	118 122	088 090	133 133	193 197	109 125	233 243	147 149
M1YYM	Urine	Dinaric	2017	2017-01-25	F	222 230	175 175	179 179	138 142	171 177	178 178	133 133	149 149	174 176	166 170	224 224	172 172	118 118	088 090	133 133	197 197	109 125	243 243	147 149
M1YYT	Scat	Dinaric	2017	2017-01-28	F	230 230	175 175	179 179	142 142	177 177	178 178	135 147	147 147	176 176	162 162	236 236	172 176	118 118	088 090	133 133	197 197	125 125	243 243	143 147
M1YYU	Scat	Dinaric	2017	2017-01-26	M	230 230	175 175	179 179	142 142	171 177	178 182	135 139	143 149	176 176	166 170	236 236	176 176	118 122	088 090	133 133	197 197	109 125	243 245	143 147
M2054	Urine	Dinaric	2017	2017-01-06	F	230 230	167 179	179 179	142 142	171 177	178 178	133 133	147 147	174 176	162 166	224 224	172 172	118 118	090 090	133 133	197 197	109 125	243 243	147 149
M2822	Saliva	Dinaric	2017	2017-08-24	M	230 230	175 175	179 179	142 142	171 177	178 178	135 147	147 147	174 176	162 166	236 236	172 176	118 118	090 090	133 133	197 197	109 109	243 243	147 147
M28U7	Hair	Dinaric	2017	2017-03-25	F	230 230	175 179	179 179	142 142	171 177	178 178	133 147	149 149	174 176	166 170	224 224	172 172	118 122	088 090	133 133	197 197	109 125	233 243	143 147
M28UF	SalivaDirect	Dinaric	2017	2017-07-11	M	230 230	171 175	179 189	138 142	171 177	178 182	133 147	147 149	174 176	162 166	224 236	176 176	118 122	090 090	133 133	197 197	109 125	243 243	147 147
M28UL	Hair	Dinaric	2017	2017-12-21	F	230 230	175 175	179 179	138 142	171 177	178 178	133 135	147 149	174 176	166 170	224 236	172 172	118 122	090 090	133 133	197 201	109 125	243 243	147 149
M28UM	Hair	Dinaric	2017	2017-12-21	F	230 230	175 179	179 179	138 142		178 178	135 147	147 149	174 176	166 166	224 236	172 172	118 118	088 090	133 133	197 197	109 125	233 243	143 147
M2AC1	Hair	Dinaric	2017	2017-12-19	M	234 234	167 167	179 189	138 142	171 177	182 182	135 147	143 143	174 176	162 166	236 236	172 176	118 122	088 090	133 133	197 197	109 125	243 243	147 147
M2AYA	Tissue	Dinaric	2017	2017-12-31	F	234 234	175 179	179 179	142 142	171 171	178 178	133 139	147 147	176 176	166 166	224 236	176 176	118 118	090 090	133 133	197 197	109 125	243 243	143 149
M0AK3	Scat	Dinaric	2018	2018-03-19	F	230 230	175 175	179 189	138 142	171 177	182 182	133 135	143 149	174 176	162 166	236 236	172 176	118 118	088 088	133 133	197 197	109 125	243 243	143 147
M2A21	Saliva	Dinaric	2018	2018-01-29	F	230 230	175 179	179 179	138 142	171 177	178 178	135 147	147 149	176 176	166 170	224 224	172 176	118 122	090 090	133 133	197 197	109 125	243 243	147 147
M2ALY	Urine	Dinaric	2018	2018-12-19	F	230 234	167 175	179 179	142 142	177 177	178 178	133 139	147 147	176 176	162 162	224 236	172 172	118 118	090 090	133 133	197 197	109 109	243 243	147 149
M2C2Y	Hair	Dinaric	2018	2018-03-11	F	222 234	175 175	179 179	142 142	171 171	182 182	133 133	147 147	174 176	166 166	224 224	176 176	118 118	088 090	127 133	197 197	109 109	243 243	143 143
M2C7E	Blood	Dinaric	2018	2018-02-15	M	222 230	167 175	179 179	138 142	177 177	178 182	135 135	147 149	174 176	162 170	224 236	172 176	118 118	088 090	133 133	197 197	109 109	243 243	147 149
M2CFL	Hair	Dinaric	2018	2018-11-23	F	230 230	175 175	179 179	142 142	171 177	178 182	133 139	147 149	176 176	162 166	224 224	172 176	118 118	090 090	133 133	193 197	109 109	243 245	143 147
M2CFM	Hair	Dinaric	2018	2018-11-23	M	222 230	175 175	179 179	138 142	171 171	178 178	133 135	143 149	176 176	166 166	236 236	172 176	118 122	088 090	133 133	197 197	125 125	233 243	147 147
M08HM	Scat	Dinaric	2019	2019-02-20	M	230 230	167 175	179 179	142 142	171 171	182 182	133 147	143 147	174 176	166 166	236 236	172 176	118 122	088 090	133 133	197 197	105 125	243 243	143 143
M2AL1	Scat	Dinaric	2019	2019-02-01	M	230 234	175 179	179 179	142 142	171 177	178 178	135 139	147 149	176 176	162 166	236 236	172 176	118 118	090 090	133 133	197 197	109 125	243 243	147 149
M2CUJ	Urine	Dinaric	2019	2019-01-28	M	234 238	175 175	179 179	142 142	171 171	178 178	133 139	147 149	176 176	166 166	224 236	172 176	118 122	088 090	133 133	197 197	109 125	243 243	147 147
M2CY5_3	Scat	Dinaric	2019	2019-02-14	M	230 234	175 179	179 179	142 142	171 171	178 178	133 135	147 149	176 176	166 166	224 236		122 122	090 090	133 133	197 197	109 125	243 243	147 149
M2CYM	Hair	Dinaric	2019	2019-02-08	F	234 234	175 179	179 179	142 142	171 171	178 178	133 133	149 149	174 176	166 166	224 224	172 176	122 122	090 090	133 133	197 197	109 125	243 243	147 147
M2E0C	Tissue	Dinaric	2019	2019-02-19	M	222 230	175 175	179 179	138 142	171 171	178 182	133 133	147 149	176 176	166 166	224 236	172 172	118 118	088 090	133 133	197 197	109 125	243 243	147 149
M2E0Y	Hair	Dinaric	2019	2019-03-09	M	230 230	175 175			171 171	178 182	133 133	143 147	176 176	166 166	224 224	172 172	118 118	088 090	133 133	197 197	125 125	233 243	143 147
M2EPK	Hair	Dinaric	2019	2019-03-15	M	230 234	175 175	179 179	138 142	171 171	178 178	133 133	149 149	176 176	166 166	224 224	176 176	118 122	090 090	133 133	197 197	109 125	243 243	147 147
M2F4J	Tissue	Dinaric	2019		M	222 230	175 175	179 179	142 142	171 171	178 182	133 135	143 149	176 176	166 166	224 236	172 172	118 122	088 090	133 133	197 197	109 125	233 243	149 149
M2F4K	Blood	Dinaric	2019	2019-03-07	F	230 234	175 175	179 179	142 142	171 177	178 178	133 135	147 149	176 176	162 166	236 236	172 172	118 122	090 090	133 133	197 197	125 125	243 243	149 149
LLY01A	Blood	Dinaric	2019	2019-11-27	F	222 230	175 175	179 179	142 142	171 177	178 182	133 135	147 149	174 176	166 170	224 236	172 172	118 118	088 090	133 133	197 197	125 125	243 243	147 149
LLY006	Blood	Dinaric	2019	2019-09-28	M	230 230	167 175	179 189	138 142	171 177	178 182	133 135	143 149	176 176	162 166	236 236	172 172	118 118	088 088	133 133	197 197	109 109	243 243	143 147
LLY005	Blood	Dinaric	2019	2019-09-26	M	230 230	175 175	179 179	138 142	171 171	178 182	133 133	143 147	176 176	166 166	224 236	172 176	118 118	088 090	133 133	197 197	109 125	233 243	147 147
M2E43	Blood	Dinaric	2019	2019-11-11	F	222 230	175 175	179 179	138 138	171 171	178 182	133 135	147 149	176 176	166 166	224 236	172 172	122 122	088 090	133 133	197 197	125 125	243 243	143 147
LLY033	Hair	Dinaric	2019	2019-11-27	M	222 234	175 179	179 179	142 142	171 177	178 178	133 139	147 149	176 176	162 166	224 236	172 172	118 118	090 090	133 133	197 197	125 125	243 243	147 147
LLY020	Hair	Dinaric	2019	2019-12-01	M	222 230	175 175	179 179	138 142	171 171	178 182	133 133	143 147	174 176	166 166	224 236	172 172	118 118	088 088	133 133	197 197	125 125	243 243	143 143
M2E40	Hair	Dinaric	2019	2019-10-28	F	230 230	175 175	179 179	142 142	171 177	178 178	135 139	143 149	176 176	162 166	224 236	172 172	118 118	088 090	133 133	197 197	109 125	233 243	143 143
M05CY	Scat	Dinaric	2019	2019-11-27	F	230 230	171 175	179 189	138 142	171 171	178 182	133 133	143 143	176 176	166 166	236 236	176 176	118 118	090 090	133 133	197 197	109 109	243 243	143 147
LLY02L	Tissue	Dinaric	2019	2019-12-27	M	230 234	175 179	179 179	138 142	171 171	178 178	133 135	147 149	174 176	166 166	224 224	172 176	122 122	090 090	133 133	197 197	109 125	243 243	147 147
LLY065	Blood noninvasive	Dinaric	2020	2020-02-24	M	230 238	175 175	179 179	142 142	171 171	178 182	133 139	147 149	176 176	166 166	224 236	172 172	118 118	088 090	133 133	197 197	109 125	243 243	143 147
LLY04J	Hair	Dinaric	2020	2020-03-28	F	230 230	175 175	179 189	138 142	171 171	178 182	133 133	147 147	176 176	166 166	224 224		118 118	088 088	133 133	197 197	125 125	233 243	143 143
LLY06E	Hair	Dinaric	2020	2020-02-24	M	230 230	175 175	179 189	138 142	171 171	178 182	133 135	143 147	174 176	166 166	236 236	172 172	118 118	088 088	133 133	197 197	109 125	243 243	143 143
LLY030	Hair	Dinaric	2020	2020-01-08	F	230 234	167 175	189 189	138 138	171 177	178 182	133 147	143 143	176 176	162 166	236 236	172 176	118 122	088 090	133 133	197 197	109 125	243 243	147 147
LLY02X	Hair	Dinaric	2020	2020-01-18	M		175 175	179 179	142 142	171 171	178 178	133 133	149 149	176 176	166 166	224 236	172 176	118 118	088 090	133 133	197 197	109 109	233 243	143 143
LLY031	Hair	Dinaric	2020	2020-01-08	M	230 230	175 175	179 189	138 138	171 171	178 182	133 133	143 147	174 176	166 166	236 236	172 172	118 118	088 090	133 133	197 201	109 125	243 243	143 143
LLY077	Hair	Dinaric	2020	2020-10-09	F	230 230	167 171	179 179	142 142	171 177	178 178	133 133	147 149	176 176	162 166	224 224	172 172	118 122	088 088	133 133	197 197	125 125	233 233	143 147
LLY06T	Scat	Dinaric	2020	2020-08-07	M	230 234	175 175	179 179	142 142	171 171	178 178	135 139	147 149	176 176	166 166	224 236	172 172	118 118	090 090	133 133	197 197	125 125	243 243	143 149
LLX028		Dinaric	2021			230 234	167 175	179 189	138 138	171 171	178 182	133 135	143 149	176 176	166 166	236 236	176 176	118 118	090 090	133 133	197 197	109 125	243 243	147 147
LLX04M		Dinaric	2021			230 230	175 175	179 179	138 138	171 177	178 182	133 147	143 147	174 176	162 166	224 236	172 176	118 118	088 088	133 133	197 197	105 109	233 243	143 143
LLX03P		Dinaric	2021			230 230	175 175	179 189	138 142	171 171	178 182	133 135	147 147	174 176	166 166	236 236	172 176	118 118	088 088	133 133	197 197	109 109	243 243	143 147
LLX056		Dinaric	2021			230 234	167 167	179 179	142 142	171 177	182 182	147 147	143 147	174 176	162 166	236 236	176 176	122 122	088 090	127 133	197 197	105 125	243 243	143 147
LLX032		Dinaric	2021			230 230	175 175	179 179	142 142	171 171	178 178	135 135	147 147	176 176	166 166	236 236	172 172	118 122	088 090	133 133	197 197	125 125	243 243	147 147
LLX04P		Dinaric	2021			230 230	167 167	179 179	142 142	171 171	182 182	133 147	147 147	176 176	166 166	224 236	172 176	118 122	088 088	133 133	197 197	105 109	233 245	143 147
LLX01H		Dinaric	2021			230 230	175 175	179 179	138 142		178 182	135 147	147 149	174 176	162 166	224 236	172 176	118 118	090 090	127 133	197 201	105 125	243 243	143 147
LLX00L		Dinaric	2021			230 234	167 175	179 189	142 142	171 171	178 178	135 147	143 147	176 176	166 166	236 236	172 176	118 122	088 090	133 133	197 197	125 125	233 245	147 147
LLX002		Dinaric	2021			230 234	175 175	179 179	138 142	171 177	178 182	135 135	147 147	174 176	162 166	224 236	172 172	118 118	090 090	133 133	197 197	109 125	243 243	147 147
M0K12		Dinaric	2021			230 230	167 175	179 189	138 138	171 177	178 182	133 147	143 147	174 176	162 166	236 236	172 176	114 122	088 090	133 133	197 197	105 125	243 243	143 147
LLX038		Dinaric	2021			230 230	175 175	179 189	138 142	177 177	182 182	133 135	143 143	174 176	162 162	236 236	176 176	114 118	090 090	133 133	197 197	105 109	243 245	143 143
LLY07P		Dinaric	2021			222 234	175 175	179 179	142 142	171 171	182 182	133 133	147 147	174 176	166 166	224 236	176 176	118 118	088 088	133 133	197 197	109 109	243 243	143 143
LLX04L		Dinaric	2021			230 230	171 175	179 179	142 142	171 171	178 182	135 135	143 147	176 176	166 166	224 236	172 172	118 118	090 090	133 133	197 197	125 125	243 243	143 143
LLX06F	Hair	Dinaric	2021	2021-11-11	M	230 230	175 179	179 179	138 142	171 177	178 178	133 133	147 149	174 176	162 166	224 236	172 172	118 122	088 090	133 133	197 197	109 125	233 243	147 149
LLX05X	Tissue	Dinaric	2021	2021-10-03	F	222 234	175 175	179 179	142 142	171 177	178 182	133 139	149 149	174 176	162 166	224 236	172 172	118 118	090 090	133 133	197 197	125 125	243 243	147 149
LLX060	Tissue	Dinaric	2021	2021-08-10	M	230 234	175 175	179 179	142 142	177 177	178 178	135 139	143 147	176 176	162 162	224 236	172 176	118 118	088 090	133 133	197 197	125 125	233 243	143 147
LLX05J	Saliva	Dinaric	2021	2021-05-31	M	230 230	175 175	179 179	142 142	171 177	178 178	133 135	147 147	174 176	162 166	224 236	172 172	118 118	090 090	133 133	197 197	109 125	243 243	143 147
LLX05M	Saliva	Dinaric	2021	2021-05-31	M	230 230	175 175	179 179	142 142	171 171	178 178	133 147	147 147	174 176	166 166	224 236	172 176	118 118	088 090	133 133	197 197	109 125	233 243	143 147
LLX05K	Saliva	Dinaric	2021	2021-05-31	M	230 230	175 175	179 189	138 142	171 177	178 178	133 135	147 147	176 176	162 166	224 236	172 172	118 118	088 090	133 133	197 197	109 125	233 243	143 147
LLX05L	Saliva	Dinaric	2021	2021-05-31	M	230 230	175 175	179 189	138 142	171 171	178 182	133 147	147 147	174 176	166 166	224 236	172 172	118 118	088 090	133 133	197 197	109 125	233 243	143 147
EF.1585	Blood	Dinaric	2022	2022-03-30	M	230 230	175 175	179 179	138 142	171 171	182 182	133 133	143 149	176 176	166 166	224 236	172 176	118 122	088 088	133 133	197 197	125 125	243 243	143 143
LLX08H	Tissue	Dinaric	2022	2022-01-18	M	230 230	175 175	179 179	138 142	171 171	182 182	133 135	143 147	174 176	166 166	236 236	172 172	118 118	088 090	133 133	197 197	109 125	243 243	143 143
LLX0EH	Hair	Dinaric	2022	2022-05-16	M	230 230	175 175	179 189	138 142	171 171	178 182	135 135	147 147	176 176	166 166	224 236	172 172	118 122	088 090	133 133	197 197	109 125	233 243	143 149
LLX0EJ	Hair	Dinaric	2022		M	230 230	175 175	179 179	138 142	171 171	178 182	133 133	147 147	176 176	166 166	224 236	172 172	118 118	088 090	133 133	197 197	125 125	243 243	143 143
LLX0E8	Hair	Dinaric	2022	2022-05-16	M	230 230	175 179	179 179	142 142	171 177	178 182	133 139	143 147	176 176	162 166	224 224	172 176	118 118	090 090	133 133	193 197	125 125	233 245	143 147
LLX077	Feces	Dinaric	2022	2022-01-19	M	230 234	167 175	179 189	138 142	171 171	178 182	133 135	143 147	176 176	166 166	224 236	172 172	118 118	088 088	133 133	197 197	109 125	243 243	143 147
SLV4	Blood	Slovakia	2002	2002-10-29	M	230 230	167 175	189 189	142 142	177 177	178 182	139 139	143 149	176 176	162 170	236 236	172 180	118 122	090 090	129 133	179 191	113 125	243 243	143 149
SLV5	Blood	Slovakia	2002	2002-10-30	M	222 230	167 175	179 189	142 142	177 177	178 182	133 139	143 151	172 176	162 162	224 236	172 180	122 122	090 090	129 131	179 197	109 125	243 245	143 149
SLV6	Blood	Slovakia	2002	2002-10-31	M	230 240	167 167	179 181	142 142	177 177	178 178	135 147	143 149	176 176	162 170	236 236	172 176	118 122	090 090	127 133	187 197	113 113	243 243	147 149
SLV1	Tissue	Slovakia	2008	2008-05-13	F	230 230	175 175	179 189	142 144	171 177	182 182	139 139	143 143	176 176	162 166	224 236	176 176	114 122	088 090	127 133	197 201	105 105	233 243	143 145
SLV2	Tissue	Slovakia	2008	2008-05-26	M	230 234	167 167	181 189	142 144	171 177	182 184	135 141	143 143	174 174	166 170	236 236	176 180	110 114	088 090	127 131	197 197	109 109	243 243	149 149
CX.11FK	Scat	Slovakia	2010	2010-12-29	M	222 230	167 175	189 189	142 144	177 179	178 178	139 139	143 143	176 176	162 162	224 236	172 180	114 118	088 090	127 131	197 201	125 125	243 245	149 149
CX.11EK	Scat	Slovakia	2011	2011-01-11	F	222 234	167 167	181 189	138 142	171 177	178 184	133 141	143 149	174 176	162 166	236 236	168 176	118 126	088 090	127 133	187 187	105 109	243 243	143 145
CX.11EM	Scat	Slovakia	2011	2011-03-27	F	222 234	167 167	179 181	138 142	171 177	184 184	139 141	143 149	174 176	162 166	224 236	172 176	122 126	090 090	133 133	179 187	105 109	243 245	143 149
CC.0J0P	Hair	Slovakia	2012	2012-09-16	F	244 244	175 175	179 179	142 144	177 177	178 178	139 139	143 143	174 176	162 162	236 236	168 176	122 126	090 090	127 133	179 187	105 113	243 245	145 145
CX.11EY	Scat	Slovakia	2012	2012-03-03	M	230 234	163 175	181 189	142 144	177 177	178 182	133 133	143 143	176 176	162 170	224 236	168 176	114 114	090 090	127 131	197 201	105 113	243 245	143 149
CC.0J0J	Hair	Slovakia	2013	2013-02-26	F	230 234	163 175	179 181	142 144	177 177	178 182	133 133	143 143	172 176	162 170	224 236	168 176	114 118	088 090	131 133	197 197	105 113	245 245	143 143
CC.0J20	Hair	Slovakia	2013	2013-02-10	M	222 234	167 167	189 189	142 144	177 177	178 178	133 139	143 151	176 176	162 162	236 236	168 180	118 126	088 090	129 131	187 187	125 125	243 243	143 147
CC.0J2K	Hair	Slovakia	2013	2013-03-02	M	230 234	167 175	179 189	142 144	177 177	178 178	133 147	143 151	176 176	162 162	236 236	168 176	118 118	088 090	127 129	187 187	105 125	243 249	145 147
CX.1185	Tissue	Slovakia	2013	2013-11-19	F	222 222	175 175	181 189	138 142	177 177	182 182	139 147	143 151	176 176	162 162	236 236	168 176	122 122	088 090	133 133	179 197	109 113	245 245	143 145
CX.1187	Tissue	Slovakia	2013	2013-11-19	F	230 230	167 167	179 181	142 142	177 177	178 182	133 139	147 149	176 176	170 170	228 236	172 176	114 114	090 090	127 131	179 191	105 125	243 243	143 149
CX.118C	Scat	Slovakia	2013	2013-11-19	F	230 244	167 167	179 189	138 142	171 175	178 182	133 139	143 143	176 176	162 166	236 236	172 176	114 118	088 090	133 133	179 187	105 121	243 243	143 149
CX.118F	Tissue	Slovakia	2013	2013-11-19	M	234 244	167 175	179 189	142 142	177 177	178 182	133 133	143 143	176 176	162 162	224 236	172 176	118 118	088 088	127 131	187 197	105 125	243 245	145 149
CX.118K	Scat	Slovakia	2013	2013-11-18	M	230 230	175 175	179 181	140 142	177 179	182 182	133 139	143 147	176 176	162 162	236 236	168 172	114 118	090 090	127 133	179 197	105 125	243 245	143 145
CX.118M	Tissue	Slovakia	2013	2013-11-19	M	222 230	175 175	179 181	142 144	177 177	182 182	133 139	143 143	176 176	162 162	236 236	168 172	118 118	088 090	127 133	179 191	105 105	245 245	143 145
CX.118T	Tissue	Slovakia	2013	2013-11-19	M	230 230	167 167	179 189	144 144	171 177	182 184	139 139	147 151	176 176	162 166	236 236	176 176	122 122	090 090	127 127	197 201	105 109	243 245	143 143
CX.11CU	Scat	Slovakia	2013	2013-03-09	M	234 234	167 167	179 189	138 144	177 177	178 184	139 147	143 143	176 176	162 162	224 236	172 176	118 126	088 090	129 133	187 187	105 125	243 243	143 147
M2EMC	Scat	Slovakia	2014	2014-01-27	F	230 230	167 175	179 189	142 144	177 177	178 178	139 139	143 147	176 176	162 162	236 236	176 176	114 118	088 090	127 131	197 201	105 125	243 249	143 149
AF.021X	Blood	Slovakia	2015	2015-01-27	F	230 234	167 175	179 181	142 142	179 179	178 184	139 147	143 143	176 176	162 162	236 236	172 172	110 114	090 090	127 131	187 187	113 125	233 243	143 149
M215C	Scat	Slovakia	2016	2016-01-30	M	230 230	167 179	189 189	142 144	177 179	178 178	147 147	143 151	176 176	162 170	236 236	172 172	114 118	088 088	131 133	197 201	105 109	243 243	143 149
M215K	Scat	Slovakia	2016	2016-02-27	M	230 234	167 167	181 189	138 142	177 179	178 182	133 147	143 143	176 176	162 162	224 236	172 172	114 114	088 090	127 131	187 197	109 125	243 245	143 149
M217C	Urine	Slovakia	2016	2016-01-22	F	230 230	163 167	179 179	142 144	177 179			143 143	176 176	162 162	236 236	172 172	114 122	090 090	127 127	187 197	105 105	243 243	143 143
M217E	Urine	Slovakia	2016	2016-01-19	M	234 234	175 175	179 181	142 144	177 177	178 182	133 139	143 143	176 176	162 162	236 236	168 168	114 122	090 090	131 131	187 197	105 109	243 243	149 149
M28AP	Scat	Slovakia	2017	2017-04-11	M	234 244	167 167	179 187	142 142	177 177	182 182	133 133	143 151	172 176	162 162	236 236	168 176	114 114	088 090	127 133	179 197	109 121	245 245	143 149
M2ELT	Urine	Slovakia	2017	2017-01-19	M	230 230	167 167	179 181	142 142	177 177	182 182	135 139	147 151	172 174	162 170	236 236	172 172	122 122	088 090	127 133	187 197	109 109	243 245	143 143
M2EMA	Scat	Slovakia	2017	2017-02-07	M	234 244	167 175	181 181	138 142	177 177	182 182	135 147	151 151	176 176	162 162	236 236	168 172	122 122	088 090	127 129	179 197	109 113	243 245	143 143
M2EML	Scat	Slovakia	2017	2017-03-02	M	230 244	167 175	181 189	138 142	177 179	178 182	139 139	143 143	172 176	162 170	236 236	172 176	114 122	090 090	127 127	179 197	105 109	243 245	143 149
M2CY7	Scat	Slovakia	2018	2018-12-14	F	230 244	167 175	181 189	138 142	177 177	178 182	133 133	147 149	176 176	162 170	224 224	172 176	118 126	088 088	127 129	179 191	121 125	243 245	149 149
M2EP7	Scat	Slovakia	2018	2018-02-01	M	230 234	167 175	179 179	138 142	171 177	182 182	133 139	143 143	172 176	166 170	224 236	172 176	122 122	090 090	127 133	191 197	105 125	243 245	143 149
M2EP8	Scat	Slovakia	2018	2018-01-30	M	230 244	175 175	179 181	142 144	177 177	178 178	133 141	147 151	174 176	162 170	224 236	172 172	122 122	088 090	127 133	197 197	125 125	243 243	143 145
M2CXH	Urine	Slovakia	2019	2019-01-24	M	222 230	167 167	179 189	138 142	175 177	178 182	133 147	143 149	176 176	162 170	224 236	172 176	122 122	088 090	127 129	179 187	109 121	243 245	149 149
M2CXJ	Urine	Slovakia	2019	2019-01-30	F	230 230	167 167	179 181	142 142	177 179	182 184	135 139	143 151	172 176	162 170	236 236	172 172	114 122	090 090	127 131	187 197	109 125	243 243	143 149
M2CYT	Hair	Slovakia	2019	2019-02-08	F	230 234	175 175	179 179	142 144	177 177	178 178	133 139	149 149	172 176	162 162	224 224	168 176	114 122	090 092	127 129	191 197	105 125	243 243	149 149
CX.118E	Scat	Slovakia			F	222 230	167 167	189 189	142 144	177 177	178 178	133 139	143 143	176 176	162 162	236 236	176 180	114 126	088 090	131 133	187 201	109 125	243 245	143 149
M2CY8	Scat	Slovakia			F	230 230	167 175	179 189	142 142	171 177	178 182	139 147	143 151	176 176	162 166	236 236	172 176	122 122	088 090	127 133	187 187	109 113	243 243	149 149
X001	Tissue	Slovakia			F	230 230	167 175	179 179	142 142	177 177	178 178	139 147	147 151	176 176	162 170	236 236	168 176	122 122	088 090	131 133	187 197	109 113	243 249	143 149
X002	Tissue	Slovakia			M	230 234	171 171	179 179	144 144	177 177	178 184	133 139	147 149	176 176	162 162	228 236	172 176	114 122	088 090	131 131	191 191	113 125	243 243	147 147
X003	Tissue	Slovakia			M	230 234	167 167	181 189	142 142	171 179	182 184	135 139	143 143	176 176	162 166	236 236	168 172	118 122	090 090	133 133	187 197	109 113	243 243	143 143
X007	Tissue	Slovakia			F	234 240	167 175	181 189	138 142	171 177	178 178	133 139	143 149	176 176	162 166	224 224	172 180	118 118	088 088	127 133	187 197	105 125	243 245	143 149
X009	Tissue	Slovakia			M	234 240	167 167	181 189	142 142	177 177	178 182	139 141	143 143	172 176	162 162	236 236	172 172	118 122	090 090	133 133	197 201	117 125	243 245	147 147
X010	Tissue	Slovakia			F	230 230	167 175	179 179	142 144	171 177	178 178	135 147	143 147	174 176	162 166	236 236	168 172	118 122	090 090	129 131	197 197	109 125	233 243	143 143
X011	Tissue	Slovakia			M	222 244	167 175	179 189	142 144	177 177	184 188	139 147	143 147	176 176	162 170	228 240	172 176	122 122	088 090	131 131	197 197	105 125	243 245	143 149
X012	Tissue	Slovakia			M	222 234	167 167	189 189	142 142	171 177	178 182	133 135	149 151	176 176	162 166	224 236	172 176	114 122	090 090	129 133	179 187	113 125	243 243	143 149
X013	Tissue	Slovakia			F	230 234	167 171	189 189	142 142	177 177	182 182	133 135	143 143	176 176	162 170	236 236	172 176	118 122	090 090	133 133	187 197	109 113	243 245	149 149
CC00XF	Hair	Romania	2018	2018-03-25	F	248 248	167 175	177 177	140 140	175 177	182 182	133 135	143 143	176 176	162 162	224 236	168 172	110 114	090 090	127 127	197 197	109 113	243 245	149 149
CC025C	Urine	Romania	2018	1900-01-01	M	222 244	175 175	189 189	138 142	171 175	178 182	135 147	143 147	176 176	162 166	224 236	176 176	114 114	088 090	127 133	179 197	109 113	243 245	147 149
CC04A7	Scat	Romania	2019	2019-01-31	M	222 234	167 175	189 191	140 140	177 179	178 182	147 147	143 143	176 176	162 162	224 236	172 172	110 114	090 090	127 127	197 197	109 113	243 243	147 149
CC04A8	Scat	Romania	2019	2019-02-10	M	234 252	175 175	189 191	138 140	179 179	178 182	147 147	147 147	176 176	162 162	224 236	172 176	110 114	090 090	127 127	179 197	109 113	243 245	149 149
CC04AH	Scat	Romania	2019	2019-03-07	M	244 252	167 175	189 189	140 140	177 179	182 182	135 147	147 149	176 176	162 162	224 236	176 176	110 114	088 090	127 133	197 197	113 113	243 243	149 149
CC04HU	Urine	Romania	2019	2019-01-04	M	222 244	175 179	177 189	140 142	175 175	178 178	133 135	143 143	176 176	162 162	224 236	176 176	110 114	090 090	127 127	187 197	109 113	243 245	147 149
CC04J0	Urine	Romania	2019	2019-02-14	M	234 234	167 175	177 181	140 142	177 179	178 182	135 147	143 147	174 176	162 162	224 224	172 176	110 114	090 090	127 127	179 197	109 113	243 245	149 149
CC05M6	Scat	Romania	2018	2018-03-02	M	234 248	167 167	177 181	140 140	177 177	182 182	135 147	143 147	176 176	162 170	224 236	168 176	110 122	088 090	127 127	179 197	109 109	243 245	149 149
CC05PE	Scat	Romania	2018	2018-03-04	M	230 248	171 179	181 193	142 142	175 175	182 182	147 147	147 151	176 176	162 162	224 236	172 176	110 114	090 090	127 133	179 187	113 113	243 245	141 147
CC05PT	Scat	Romania	2018	2018-10-31	F	222 252	167 167	177 189	140 140	175 177	178 182	147 147	147 147	176 176	162 162	224 236	176 176	110 114	090 090	127 127	197 197	109 109	243 245	149 149
LR0002	Urine	Romania	2018	2018-02-13	F		171 175				178 182	135 139	147 151	176 176	162 162	224 236	176 176		088 090	127 127	179 179	113 113	245 245	141 141
LR0008	Urine	Romania	2018	2018-02-13	M	234 244	175 179	181 189	140 142	175 179	178 178	139 147	147 147	174 176	162 162	224 224	172 176	110 110	088 090	127 133	197 201	109 113	243 243	143 149
LR000F	Scat	Romania	2018	2018-03-08	M	230 234	179 179	177 181	142 142	179 179	182 182	135 139	147 147	176 176	162 166	224 224	172 172	114 114	088 090	127 127	197 197	109 113	243 245	149 149
LR000P	Scat	Romania	2018	2018-04-25	M	234 252	167 179	181 181	140 140	175 177	178 178	135 135	147 151	176 176	162 162	224 224	176 176	110 114	088 090	127 133	197 201	109 113	243 243	149 149
LR000X	Scat	Romania	2018	2018-02-22	M	234 248	179 179	177 189	142 142	179 179	182 182	133 147	147 147	176 176	162 162	224 224	172 172	114 114	088 090	127 133	197 197	113 125	243 245	143 147
LR001K	Hair	Romania	2018	2018-12-13	M	234 234		191 191		175 179	182 182	135 139	143 143	174 176	162 162	224 224	176 176	114 114	090 090	127 127	179 197		243 245	141 141
LR001M	Urine	Romania	2018	2018-12-12	F	248 252	171 175	181 181	142 142	175 179		135 139		174 176	162 162	224 236		110 110	090 090	127 127	179 201	109 113	245 245	141 141
LR001T	Urine	Romania	2019	2019-01-28	M	230 248	171 175		142 142	175 179	178 182	135 139	147 151	174 176	162 162	224 236	172 176	110 126	090 090	127 127	179 201	109 113	233 245	141 147
LR001X	SalivaDirect	Romania	2019	2019-03-14	M	248 248	167 167	177 181	140 140	175 175	178 182	135 147	147 147	176 176	162 162	236 236	176 176	114 114	088 090	127 133	197 197	109 109	243 245	149 149
LR002F	SalivaDirect	Romania	2019	2019-02-27	M	234 248	167 171		142 142	177 179	178 184	133 139	143 147	176 176	162 170	236 236		114 114	088 088	127 133	179 197		245 245	141 147
M2C32	Hair	Romania	2018	2018-03-08	F	234 252	171 179	181 193	142 142	175 175	188 188	147 147	147 147	176 176	162 162	224 224	168 172	114 114	088 088	127 133	201 201	109 109	243 245	149 149
M2ET0	Hair	Romania	2019	2019-03-24	M	222 230	171 175	179 191	142 142	175 179	178 178	139 147	147 151	176 176	162 162	236 236	172 176	114 126	088 094	127 127	179 197	109 109	233 245	147 147
