# Supplementary material for: Genetic Rescue of the Dinaric Lynx Population: Insights for Conservation From Genetic Monitoring and Individual‐Based Modelling
Source: Evol Appl. 2025 Jan 10;18(1):e70045. doi: 10.1111/eva.70045 (PMC11718419; doi:10.1111/eva.70045)
Supplement: Supplementary file 2 — Table S2. [file EVA-18-e70045-s004.xlsx]

## Sheet: DinaricAfter2017
Supplementary table 2. Allelic frequencies for studied lynx populations estimated using samples after year 2017.
Population	Marker	Allele	NSamples	Observations	Frequency
Dinaric	F115	222	74	12	0.0810811
Dinaric	F115	230	74	108	0.72973
Dinaric	F115	234	74	26	0.175676
Dinaric	F115	238	74	2	0.0135135
Dinaric	F53	167	75	18	0.12
Dinaric	F53	171	75	4	0.0266667
Dinaric	F53	175	75	116	0.773333
Dinaric	F53	179	75	12	0.08
Dinaric	Fca001	179	74	129	0.871622
Dinaric	Fca001	189	74	19	0.128378
Dinaric	Fca123	138	74	45	0.304054
Dinaric	Fca123	142	74	103	0.695946
Dinaric	Fca132	171	73	108	0.739726
Dinaric	Fca132	177	73	38	0.260274
Dinaric	Fca161	178	75	95	0.633333
Dinaric	Fca161	182	75	55	0.366667
Dinaric	Fca201	133	75	74	0.493333
Dinaric	Fca201	135	75	43	0.286667
Dinaric	Fca201	139	75	15	0.1
Dinaric	Fca201	147	75	18	0.12
Dinaric	Fca247	143	75	32	0.213333
Dinaric	Fca247	147	75	78	0.52
Dinaric	Fca247	149	75	40	0.266667
Dinaric	Fca293	174	75	33	0.22
Dinaric	Fca293	176	75	117	0.78
Dinaric	Fca369	162	75	32	0.213333
Dinaric	Fca369	166	75	111	0.74
Dinaric	Fca369	170	75	7	0.0466667
Dinaric	Fca391	224	75	65	0.433333
Dinaric	Fca391	236	75	85	0.566667
Dinaric	Fca424	172	73	99	0.678082
Dinaric	Fca424	176	73	47	0.321918
Dinaric	Fca559	114	75	2	0.0133333
Dinaric	Fca559	118	75	114	0.76
Dinaric	Fca559	122	75	34	0.226667
Dinaric	Fca567	088	75	62	0.413333
Dinaric	Fca567	090	75	88	0.586667
Dinaric	Fca650	127	75	3	0.02
Dinaric	Fca650	133	75	147	0.98
Dinaric	Fca723	193	75	4	0.0266667
Dinaric	Fca723	197	75	143	0.953333
Dinaric	Fca723	201	75	3	0.02
Dinaric	Fca742	105	75	7	0.0466667
Dinaric	Fca742	109	75	62	0.413333
Dinaric	Fca742	125	75	81	0.54
Dinaric	Fca82	233	75	23	0.153333
Dinaric	Fca82	243	75	121	0.806667
Dinaric	Fca82	245	75	6	0.04
Dinaric	HDZ700	143	75	59	0.393333
Dinaric	HDZ700	147	75	71	0.473333
Dinaric	HDZ700	149	75	20	0.133333
Romania	F115	222	28	8	0.142857
Romania	F115	230	28	5	0.0892857
Romania	F115	234	28	17	0.303571
Romania	F115	244	28	5	0.0892857
Romania	F115	248	28	13	0.232143
Romania	F115	252	28	8	0.142857
Romania	F53	167	28	15	0.267857
Romania	F53	171	28	13	0.232143
Romania	F53	175	28	16	0.285714
Romania	F53	179	28	12	0.214286
Romania	Fca001	177	26	13	0.25
Romania	Fca001	179	26	2	0.0384615
Romania	Fca001	181	26	14	0.269231
Romania	Fca001	189	26	13	0.25
Romania	Fca001	191	26	7	0.134615
Romania	Fca001	193	26	3	0.0576923
Romania	Fca123	138	27	3	0.0555556
Romania	Fca123	140	27	22	0.407407
Romania	Fca123	142	27	29	0.537037
Romania	Fca132	171	28	2	0.0357143
Romania	Fca132	175	28	20	0.357143
Romania	Fca132	177	28	14	0.25
Romania	Fca132	179	28	20	0.357143
Romania	Fca161	178	28	25	0.446429
Romania	Fca161	182	28	28	0.5
Romania	Fca161	184	28	1	0.0178571
Romania	Fca161	188	28	2	0.0357143
Romania	Fca201	133	29	9	0.155172
Romania	Fca201	135	29	18	0.310345
Romania	Fca201	139	29	9	0.155172
Romania	Fca201	147	29	22	0.37931
Romania	Fca247	143	28	16	0.285714
Romania	Fca247	147	28	34	0.607143
Romania	Fca247	149	28	1	0.0178571
Romania	Fca247	151	28	5	0.0892857
Romania	Fca293	172	29	1	0.0172414
Romania	Fca293	174	29	6	0.103448
Romania	Fca293	176	29	51	0.87931
Romania	Fca369	162	29	54	0.931034
Romania	Fca369	166	29	2	0.0344828
Romania	Fca369	170	29	2	0.0344828
Romania	Fca391	224	29	34	0.586207
Romania	Fca391	236	29	24	0.413793
Romania	Fca424	168	27	10	0.185185
Romania	Fca424	172	27	16	0.296296
Romania	Fca424	176	27	28	0.518519
Romania	Fca559	110	28	21	0.375
Romania	Fca559	114	28	30	0.535714
Romania	Fca559	122	28	3	0.0535714
Romania	Fca559	126	28	2	0.0357143
Romania	Fca567	088	29	21	0.362069
Romania	Fca567	090	29	36	0.62069
Romania	Fca567	094	29	1	0.0172414
Romania	Fca650	127	29	45	0.775862
Romania	Fca650	133	29	13	0.224138
Romania	Fca723	179	29	17	0.293103
Romania	Fca723	187	29	2	0.0344828
Romania	Fca723	191	29	1	0.0172414
Romania	Fca723	197	29	30	0.517241
Romania	Fca723	201	29	8	0.137931
Romania	Fca742	109	27	28	0.518519
Romania	Fca742	113	27	23	0.425926
Romania	Fca742	125	27	3	0.0555556
Romania	Fca82	233	29	2	0.0344828
Romania	Fca82	243	29	27	0.465517
Romania	Fca82	245	29	29	0.5
Romania	HDZ700	141	29	13	0.224138
Romania	HDZ700	143	29	4	0.0689655
Romania	HDZ700	147	29	14	0.241379
Romania	HDZ700	149	29	27	0.465517
Slovakia	F115	222	54	15	0.138889
Slovakia	F115	230	54	54	0.5
Slovakia	F115	234	54	25	0.231481
Slovakia	F115	240	54	4	0.037037
Slovakia	F115	244	54	10	0.0925926
Slovakia	F53	163	54	3	0.0277778
Slovakia	F53	167	54	61	0.564815
Slovakia	F53	171	54	3	0.0277778
Slovakia	F53	175	54	40	0.37037
Slovakia	F53	179	54	1	0.00925926
Slovakia	Fca001	179	54	42	0.388889
Slovakia	Fca001	181	54	25	0.231481
Slovakia	Fca001	187	54	2	0.0185185
Slovakia	Fca001	189	54	39	0.361111
Slovakia	Fca123	138	54	14	0.12963
Slovakia	Fca123	140	54	3	0.0277778
Slovakia	Fca123	142	54	67	0.62037
Slovakia	Fca123	144	54	24	0.222222
Slovakia	Fca132	171	54	16	0.148148
Slovakia	Fca132	175	54	3	0.0277778
Slovakia	Fca132	177	54	79	0.731481
Slovakia	Fca132	179	54	10	0.0925926
Slovakia	Fca161	178	53	52	0.490566
Slovakia	Fca161	182	53	42	0.396226
Slovakia	Fca161	184	53	11	0.103774
Slovakia	Fca161	188	53	1	0.00943396
Slovakia	Fca201	133	53	32	0.301887
Slovakia	Fca201	135	53	12	0.113208
Slovakia	Fca201	139	53	43	0.40566
Slovakia	Fca201	141	53	5	0.0471698
Slovakia	Fca201	147	53	14	0.132075
Slovakia	Fca247	143	54	62	0.574074
Slovakia	Fca247	147	54	16	0.148148
Slovakia	Fca247	149	54	15	0.138889
Slovakia	Fca247	151	54	15	0.138889
Slovakia	Fca293	172	54	10	0.0925926
Slovakia	Fca293	174	54	9	0.0833333
Slovakia	Fca293	176	54	89	0.824074
Slovakia	Fca369	162	54	73	0.675926
Slovakia	Fca369	166	54	16	0.148148
Slovakia	Fca369	170	54	19	0.175926
Slovakia	Fca391	224	54	20	0.185185
Slovakia	Fca391	228	54	3	0.0277778
Slovakia	Fca391	236	54	84	0.777778
Slovakia	Fca391	240	54	1	0.00925926
Slovakia	Fca424	168	54	18	0.166667
Slovakia	Fca424	172	54	43	0.398148
Slovakia	Fca424	176	54	38	0.351852
Slovakia	Fca424	180	54	9	0.0833333
Slovakia	Fca559	110	54	2	0.0185185
Slovakia	Fca559	114	54	28	0.259259
Slovakia	Fca559	118	54	30	0.277778
Slovakia	Fca559	122	54	41	0.37963
Slovakia	Fca559	126	54	7	0.0648148
Slovakia	Fca567	088	54	37	0.342593
Slovakia	Fca567	090	54	70	0.648148
Slovakia	Fca567	092	54	1	0.00925926
Slovakia	Fca650	127	54	35	0.324074
Slovakia	Fca650	129	54	13	0.12037
Slovakia	Fca650	131	54	24	0.222222
Slovakia	Fca650	133	54	36	0.333333
Slovakia	Fca723	179	54	17	0.157407
Slovakia	Fca723	187	54	30	0.277778
Slovakia	Fca723	191	54	8	0.0740741
Slovakia	Fca723	197	54	43	0.398148
Slovakia	Fca723	201	54	10	0.0925926
Slovakia	Fca742	105	54	30	0.277778
Slovakia	Fca742	109	54	25	0.231481
Slovakia	Fca742	113	54	18	0.166667
Slovakia	Fca742	117	54	1	0.00925926
Slovakia	Fca742	121	54	7	0.0648148
Slovakia	Fca742	125	54	27	0.25
Slovakia	Fca82	233	54	3	0.0277778
Slovakia	Fca82	243	54	67	0.62037
Slovakia	Fca82	245	54	35	0.324074
Slovakia	Fca82	249	54	3	0.0277778
Slovakia	HDZ700	143	54	43	0.398148
Slovakia	HDZ700	145	54	11	0.101852
Slovakia	HDZ700	147	54	10	0.0925926
Slovakia	HDZ700	149	54	44	0.407407

## Sheet: AllLynx
Supplementary table 2. Allelic frequencies for studied lynx populations estimated including all collected samples.
Population	Marker	Allele	NSamples	Observations	Frequency
Dinaric	F115	222	185	29	0.0783784
Dinaric	F115	230	185	256	0.691892
Dinaric	F115	234	185	82	0.221622
Dinaric	F115	238	185	3	0.00810811
Dinaric	F53	167	188	60	0.159574
Dinaric	F53	171	188	5	0.0132979
Dinaric	F53	175	188	294	0.781915
Dinaric	F53	179	188	17	0.0452128
Dinaric	Fca001	177	188	1	0.00265957
Dinaric	Fca001	179	188	333	0.885638
Dinaric	Fca001	189	188	42	0.111702
Dinaric	Fca123	138	189	97	0.256614
Dinaric	Fca123	142	189	250	0.661376
Dinaric	Fca123	144	189	31	0.0820106
Dinaric	Fca132	171	184	262	0.711957
Dinaric	Fca132	177	184	106	0.288043
Dinaric	Fca161	178	190	246	0.647368
Dinaric	Fca161	182	190	126	0.331579
Dinaric	Fca161	188	190	8	0.0210526
Dinaric	Fca201	133	190	177	0.465789
Dinaric	Fca201	135	190	105	0.276316
Dinaric	Fca201	139	190	41	0.107895
Dinaric	Fca201	147	190	57	0.15
Dinaric	Fca247	143	190	92	0.242105
Dinaric	Fca247	147	190	150	0.394737
Dinaric	Fca247	149	190	138	0.363158
Dinaric	Fca293	174	187	121	0.323529
Dinaric	Fca293	176	187	253	0.676471
Dinaric	Fca369	162	189	92	0.243386
Dinaric	Fca369	166	189	267	0.706349
Dinaric	Fca369	170	189	19	0.0502646
Dinaric	Fca391	224	181	128	0.353591
Dinaric	Fca391	236	181	234	0.646409
Dinaric	Fca424	168	179	1	0.0027933
Dinaric	Fca424	172	179	222	0.620112
Dinaric	Fca424	176	179	135	0.377095
Dinaric	Fca559	110	188	4	0.0106383
Dinaric	Fca559	114	188	14	0.037234
Dinaric	Fca559	118	188	202	0.537234
Dinaric	Fca559	122	188	155	0.412234
Dinaric	Fca559	126	188	1	0.00265957
Dinaric	Fca567	088	190	150	0.394737
Dinaric	Fca567	090	190	230	0.605263
Dinaric	Fca650	127	190	45	0.118421
Dinaric	Fca650	133	190	335	0.881579
Dinaric	Fca723	187	188	1	0.00265957
Dinaric	Fca723	193	188	10	0.0265957
Dinaric	Fca723	197	188	361	0.960106
Dinaric	Fca723	201	188	4	0.0106383
Dinaric	Fca742	105	190	33	0.0868421
Dinaric	Fca742	109	190	134	0.352632
Dinaric	Fca742	113	190	1	0.00263158
Dinaric	Fca742	117	190	1	0.00263158
Dinaric	Fca742	121	190	35	0.0921053
Dinaric	Fca742	125	190	176	0.463158
Dinaric	Fca82	233	177	59	0.166667
Dinaric	Fca82	243	177	252	0.711864
Dinaric	Fca82	245	177	43	0.121469
Dinaric	HDZ700	143	190	140	0.368421
Dinaric	HDZ700	147	190	180	0.473684
Dinaric	HDZ700	149	190	60	0.157895
Romania	F115	222	28	8	0.142857
Romania	F115	230	28	5	0.0892857
Romania	F115	234	28	17	0.303571
Romania	F115	244	28	5	0.0892857
Romania	F115	248	28	13	0.232143
Romania	F115	252	28	8	0.142857
Romania	F53	167	28	15	0.267857
Romania	F53	171	28	13	0.232143
Romania	F53	175	28	16	0.285714
Romania	F53	179	28	12	0.214286
Romania	Fca001	177	26	13	0.25
Romania	Fca001	179	26	2	0.0384615
Romania	Fca001	181	26	14	0.269231
Romania	Fca001	189	26	13	0.25
Romania	Fca001	191	26	7	0.134615
Romania	Fca001	193	26	3	0.0576923
Romania	Fca123	138	27	3	0.0555556
Romania	Fca123	140	27	22	0.407407
Romania	Fca123	142	27	29	0.537037
Romania	Fca132	171	28	2	0.0357143
Romania	Fca132	175	28	20	0.357143
Romania	Fca132	177	28	14	0.25
Romania	Fca132	179	28	20	0.357143
Romania	Fca161	178	28	25	0.446429
Romania	Fca161	182	28	28	0.5
Romania	Fca161	184	28	1	0.0178571
Romania	Fca161	188	28	2	0.0357143
Romania	Fca201	133	29	9	0.155172
Romania	Fca201	135	29	18	0.310345
Romania	Fca201	139	29	9	0.155172
Romania	Fca201	147	29	22	0.37931
Romania	Fca247	143	28	16	0.285714
Romania	Fca247	147	28	34	0.607143
Romania	Fca247	149	28	1	0.0178571
Romania	Fca247	151	28	5	0.0892857
Romania	Fca293	172	29	1	0.0172414
Romania	Fca293	174	29	6	0.103448
Romania	Fca293	176	29	51	0.87931
Romania	Fca369	162	29	54	0.931034
Romania	Fca369	166	29	2	0.0344828
Romania	Fca369	170	29	2	0.0344828
Romania	Fca391	224	29	34	0.586207
Romania	Fca391	236	29	24	0.413793
Romania	Fca424	168	27	10	0.185185
Romania	Fca424	172	27	16	0.296296
Romania	Fca424	176	27	28	0.518519
Romania	Fca559	110	28	21	0.375
Romania	Fca559	114	28	30	0.535714
Romania	Fca559	122	28	3	0.0535714
Romania	Fca559	126	28	2	0.0357143
Romania	Fca567	088	29	21	0.362069
Romania	Fca567	090	29	36	0.62069
Romania	Fca567	094	29	1	0.0172414
Romania	Fca650	127	29	45	0.775862
Romania	Fca650	133	29	13	0.224138
Romania	Fca723	179	29	17	0.293103
Romania	Fca723	187	29	2	0.0344828
Romania	Fca723	191	29	1	0.0172414
Romania	Fca723	197	29	30	0.517241
Romania	Fca723	201	29	8	0.137931
Romania	Fca742	109	27	28	0.518519
Romania	Fca742	113	27	23	0.425926
Romania	Fca742	125	27	3	0.0555556
Romania	Fca82	233	29	2	0.0344828
Romania	Fca82	243	29	27	0.465517
Romania	Fca82	245	29	29	0.5
Romania	HDZ700	141	29	13	0.224138
Romania	HDZ700	143	29	4	0.0689655
Romania	HDZ700	147	29	14	0.241379
Romania	HDZ700	149	29	27	0.465517
Slovakia	F115	222	54	15	0.138889
Slovakia	F115	230	54	54	0.5
Slovakia	F115	234	54	25	0.231481
Slovakia	F115	240	54	4	0.037037
Slovakia	F115	244	54	10	0.0925926
Slovakia	F53	163	54	3	0.0277778
Slovakia	F53	167	54	61	0.564815
Slovakia	F53	171	54	3	0.0277778
Slovakia	F53	175	54	40	0.37037
Slovakia	F53	179	54	1	0.00925926
Slovakia	Fca001	179	54	42	0.388889
Slovakia	Fca001	181	54	25	0.231481
Slovakia	Fca001	187	54	2	0.0185185
Slovakia	Fca001	189	54	39	0.361111
Slovakia	Fca123	138	54	14	0.12963
Slovakia	Fca123	140	54	3	0.0277778
Slovakia	Fca123	142	54	67	0.62037
Slovakia	Fca123	144	54	24	0.222222
Slovakia	Fca132	171	54	16	0.148148
Slovakia	Fca132	175	54	3	0.0277778
Slovakia	Fca132	177	54	79	0.731481
Slovakia	Fca132	179	54	10	0.0925926
Slovakia	Fca161	178	53	52	0.490566
Slovakia	Fca161	182	53	42	0.396226
Slovakia	Fca161	184	53	11	0.103774
Slovakia	Fca161	188	53	1	0.00943396
Slovakia	Fca201	133	53	32	0.301887
Slovakia	Fca201	135	53	12	0.113208
Slovakia	Fca201	139	53	43	0.40566
Slovakia	Fca201	141	53	5	0.0471698
Slovakia	Fca201	147	53	14	0.132075
Slovakia	Fca247	143	54	62	0.574074
Slovakia	Fca247	147	54	16	0.148148
Slovakia	Fca247	149	54	15	0.138889
Slovakia	Fca247	151	54	15	0.138889
Slovakia	Fca293	172	54	10	0.0925926
Slovakia	Fca293	174	54	9	0.0833333
Slovakia	Fca293	176	54	89	0.824074
Slovakia	Fca369	162	54	73	0.675926
Slovakia	Fca369	166	54	16	0.148148
Slovakia	Fca369	170	54	19	0.175926
Slovakia	Fca391	224	54	20	0.185185
Slovakia	Fca391	228	54	3	0.0277778
Slovakia	Fca391	236	54	84	0.777778
Slovakia	Fca391	240	54	1	0.00925926
Slovakia	Fca424	168	54	18	0.166667
Slovakia	Fca424	172	54	43	0.398148
Slovakia	Fca424	176	54	38	0.351852
Slovakia	Fca424	180	54	9	0.0833333
Slovakia	Fca559	110	54	2	0.0185185
Slovakia	Fca559	114	54	28	0.259259
Slovakia	Fca559	118	54	30	0.277778
Slovakia	Fca559	122	54	41	0.37963
Slovakia	Fca559	126	54	7	0.0648148
Slovakia	Fca567	088	54	37	0.342593
Slovakia	Fca567	090	54	70	0.648148
Slovakia	Fca567	092	54	1	0.00925926
Slovakia	Fca650	127	54	35	0.324074
Slovakia	Fca650	129	54	13	0.12037
Slovakia	Fca650	131	54	24	0.222222
Slovakia	Fca650	133	54	36	0.333333
Slovakia	Fca723	179	54	17	0.157407
Slovakia	Fca723	187	54	30	0.277778
Slovakia	Fca723	191	54	8	0.0740741
Slovakia	Fca723	197	54	43	0.398148
Slovakia	Fca723	201	54	10	0.0925926
Slovakia	Fca742	105	54	30	0.277778
Slovakia	Fca742	109	54	25	0.231481
Slovakia	Fca742	113	54	18	0.166667
Slovakia	Fca742	117	54	1	0.00925926
Slovakia	Fca742	121	54	7	0.0648148
Slovakia	Fca742	125	54	27	0.25
Slovakia	Fca82	233	54	3	0.0277778
Slovakia	Fca82	243	54	67	0.62037
Slovakia	Fca82	245	54	35	0.324074
Slovakia	Fca82	249	54	3	0.0277778
Slovakia	HDZ700	143	54	43	0.398148
Slovakia	HDZ700	145	54	11	0.101852
Slovakia	HDZ700	147	54	10	0.0925926
Slovakia	HDZ700	149	54	44	0.407407
