# Supplementary material for: Genetic Rescue of the Dinaric Lynx Population: Insights for Conservation From Genetic Monitoring and Individual‐Based Modelling
Source: Evol Appl. 2025 Jan 10;18(1):e70045. doi: 10.1111/eva.70045 (PMC11718419; doi:10.1111/eva.70045)
Supplement: Supplementary file 3 — Table S3. [file EVA-18-e70045-s002.xls]

## Sheet: baseline_feature_16.11
Supplementary table 3. Feature importance of regression model for baseline simulation. Values correspond to mean decrease of impurity of the features. Mse = mean squared error.
Generation	B	n_Din	surivival_rate_kittens	litter_size	Mortality	mse
0	0.178964	0.440704	0.144545	0.0582836	0.177504	0.000917883
1	0.14833	0.363487	0.176576	0.101439	0.210169	0.00095463
2	0.131883	0.313687	0.193832	0.1528	0.207798	0.00125771
3	0.131011	0.282927	0.17671	0.174646	0.234706	0.00166568
4	0.114085	0.244465	0.216413	0.180955	0.244083	0.00159552
5	0.107781	0.230337	0.209712	0.183894	0.268276	0.00166532
6	0.104693	0.199436	0.215901	0.162434	0.317535	0.0018715
7	0.114909	0.216986	0.174685	0.173111	0.320309	0.00346383
8	0.125077	0.150814	0.202175	0.10889	0.413044	0.00414763
9	0.156679	0.129368	0.154803	0.0878532	0.471297	0.00889072
10	0.133228	0.132425	0.211159	0.0573782	0.46581	0.0269246
11	0.145335	0.193686	0.234428	0.223407	0.203145	0.0561065
12	0.13491	0.188679	0.197849	0.223742	0.25482	0.0666184
13	0.109952	0.171036	0.274474	0.116779	0.327759	0.0628366
14	0.178299	0.194687	0.208041	0.106117	0.312855	0.0859035
15	0.172133	0.218434	0.189253	0.134368	0.285813	0.077913
16	0.155216	0.22205	0.201665	0.138364	0.282705	0.0719378
17	0.130037	0.186545	0.235733	0.140217	0.307468	0.0674243
18	0.148206	0.171294	0.205793	0.153675	0.321032	0.0727514
19	0.147672	0.146482	0.229461	0.172045	0.304339	0.0853321
20	0.168612	0.108143	0.181802	0.214066	0.327377	0.0857573
21	0.190266	0.078067	0.173781	0.235282	0.322604	0.0873447
22	0.197165	0.0858429	0.17533	0.2135	0.328163	0.0886246
23	0.197121	0.0668512	0.186376	0.229616	0.320037	0.0918455
24	0.172751	0.0624231	0.171174	0.24968	0.343971	0.0884317
25	0.1906	0.0720971	0.206312	0.229895	0.301096	0.0861059
26	0.167216	0.0590549	0.217198	0.233491	0.32304	0.085026
27	0.144834	0.0660516	0.178732	0.256323	0.35406	0.0766565
28	0.144423	0.0710701	0.18963	0.254978	0.339899	0.0708193
29	0.152879	0.0666248	0.17628	0.257094	0.347122	0.0636322
30	0.1252	0.0654495	0.153995	0.333277	0.322078	0.0678259
31	0.122142	0.0569187	0.15452	0.350422	0.315997	0.0668834
32	0.144187	0.0388296	0.135456	0.384663	0.296864	0.0641376
33	0.122422	0.0379538	0.134765	0.393406	0.311454	0.0673509
34	0.0934781	0.0391223	0.191281	0.38353	0.292589	0.0650639
35	0.0878591	0.0360556	0.169257	0.388541	0.318287	0.0702292
36	0.0926736	0.0317124	0.169774	0.39567	0.31017	0.065707
37	0.111475	0.0360224	0.139622	0.408299	0.304581	0.0752383
38	0.109614	0.0331038	0.142508	0.394896	0.319878	0.0768482
39	0.117978	0.0363823	0.138242	0.388492	0.318906	0.0744867
