# Supplementary material for: Genetic Rescue of the Dinaric Lynx Population: Insights for Conservation From Genetic Monitoring and Individual‐Based Modelling
Source: Evol Appl. 2025 Jan 10;18(1):e70045. doi: 10.1111/eva.70045 (PMC11718419; doi:10.1111/eva.70045)
Supplement: Supplementary file 4 — Table S4. [file EVA-18-e70045-s003.xls]

## Sheet: Table S3
Supplementary table 4. Feature importance of regression model for translocations. Values correspond to mean decrease of impurity of the features. Mse = mean squared error.
Generation	source_pop	TransFreq	TransMales	TransFem	mse
5	0.218723	0.282302	0.269946	0.229029	0.00065987
6	0.230804	0.260854	0.275394	0.232948	0.000668457
7	0.118052	0.660424	0.119884	0.10164	0.000683846
8	0.115606	0.63476	0.121326	0.128308	0.000742982
9	0.12231	0.633128	0.125745	0.118817	0.000780404
10	0.134343	0.589706	0.13909	0.136861	0.000809843
11	0.140594	0.584939	0.144977	0.12949	0.000839305
12	0.165235	0.504398	0.163623	0.166744	0.00092222
13	0.150924	0.482457	0.217031	0.149588	0.00094221
14	0.158097	0.513708	0.170198	0.157997	0.000973116
15	0.152493	0.455073	0.225828	0.166606	0.00100987
16	0.190261	0.411997	0.205906	0.191836	0.00104727
17	0.208399	0.368233	0.187715	0.235652	0.00105303
18	0.200518	0.363604	0.194302	0.241575	0.0011623
19	0.201825	0.370587	0.18334	0.244247	0.00114391
20	0.209767	0.342787	0.200556	0.24689	0.00118776
21	0.201741	0.343093	0.197772	0.257394	0.00118874
22	0.210346	0.328348	0.250009	0.211298	0.00118638
23	0.194509	0.348883	0.231251	0.225356	0.00119943
24	0.206877	0.366758	0.236175	0.190191	0.00121162
25	0.194172	0.333216	0.275397	0.197215	0.00125332
26	0.191745	0.337938	0.272883	0.197435	0.00128164
27	0.172853	0.445743	0.214719	0.166685	0.00125771
28	0.196178	0.410796	0.217356	0.175671	0.00125027
29	0.176193	0.419802	0.239958	0.164046	0.00123895
30	0.157591	0.47039	0.206418	0.165601	0.00131161
31	0.1641	0.446796	0.214303	0.174801	0.00129068
32	0.193164	0.429688	0.160566	0.216582	0.00124554
33	0.187454	0.407158	0.171321	0.234067	0.00122883
34	0.210422	0.345356	0.192677	0.251545	0.00123004
35	0.200703	0.375824	0.176997	0.246477	0.0012339
36	0.218421	0.372157	0.162256	0.247166	0.00127854
37	0.185731	0.395308	0.183195	0.235766	0.00120558
38	0.189324	0.408582	0.16212	0.239974	0.00129009
39	0.187985	0.419969	0.16229	0.229756	0.00128631
40	0.194644	0.391768	0.153068	0.26052	0.00138364
41	0.190763	0.419231	0.156037	0.233969	0.00141324
42	0.173658	0.458253	0.141521	0.226568	0.00138531
43	0.180567	0.456995	0.131255	0.231184	0.00142069
44	0.171058	0.455324	0.145619	0.228	0.0014738
45	0.177865	0.447271	0.148359	0.226506	0.00150712
46	0.195669	0.441281	0.144811	0.21824	0.00151936
47	0.179614	0.519122	0.140467	0.160797	0.00148648
48	0.184162	0.502767	0.15365	0.159422	0.00149391
49	0.177968	0.479786	0.174144	0.168102	0.00149027
50	0.185944	0.48896	0.164692	0.160404	0.00147003
51	0.174964	0.516339	0.164102	0.144595	0.00147976
52	0.160383	0.532993	0.154721	0.151903	0.0014838
53	0.159902	0.529337	0.14221	0.168551	0.00153714
54	0.162985	0.556556	0.130293	0.150166	0.00152952
55	0.154284	0.532763	0.162675	0.150278	0.00154712
56	0.161393	0.560523	0.145651	0.132433	0.00159031
57	0.177865	0.548105	0.130339	0.143691	0.00149251
58	0.176184	0.566088	0.124476	0.133251	0.00148549
59	0.17455	0.562443	0.12135	0.141658	0.00152817
60	0.179444	0.540963	0.132227	0.147365	0.00156158
61	0.192033	0.529177	0.13637	0.142419	0.00158729
62	0.17958	0.532323	0.129439	0.158657	0.00161975
63	0.188548	0.546802	0.126998	0.137652	0.00163819
64	0.189197	0.532332	0.132269	0.146202	0.00164364
65	0.187151	0.531804	0.131528	0.149517	0.00161649
66	0.178771	0.55231	0.125386	0.143533	0.00163345
67	0.183823	0.540854	0.133537	0.141786	0.00157465
68	0.17579	0.554081	0.134932	0.135196	0.00158857
69	0.172142	0.559019	0.133508	0.135331	0.00157196
70	0.166597	0.547322	0.146309	0.139771	0.00156276
71	0.171471	0.541863	0.144578	0.142089	0.00153898
72	0.161446	0.571988	0.130697	0.135869	0.00153741
73	0.162924	0.560587	0.137076	0.139413	0.00157423
74	0.16153	0.558769	0.153278	0.126423	0.00157939
75	0.161951	0.557265	0.150454	0.13033	0.00160268
76	0.172487	0.534651	0.152352	0.14051	0.00163184
77	0.141675	0.629116	0.124268	0.104941	0.00164196
78	0.149124	0.630115	0.117306	0.103456	0.00165756
79	0.150055	0.637696	0.116291	0.0959588	0.00160095
80	0.151486	0.633539	0.118174	0.0968004	0.00164494
81	0.136463	0.646282	0.118014	0.0992417	0.00168936
82	0.167936	0.599964	0.125194	0.106906	0.00163317
83	0.165263	0.623055	0.104696	0.106986	0.00159388
84	0.171098	0.613268	0.114988	0.100646	0.00163115
85	0.166885	0.624325	0.109077	0.0997133	0.00158482
86	0.171304	0.594909	0.124069	0.109717	0.00165684
87	0.199126	0.553586	0.138186	0.109102	0.0016552
88	0.205576	0.516771	0.145607	0.132045	0.00162628
89	0.213432	0.525191	0.141004	0.120373	0.00162487
90	0.216658	0.496523	0.165417	0.121402	0.00161942
91	0.228251	0.480686	0.15871	0.132352	0.00162018
92	0.22209	0.530559	0.123655	0.123696	0.00164399
93	0.213249	0.519178	0.141422	0.126151	0.00162682
94	0.220405	0.519239	0.142226	0.11813	0.00163006
95	0.212046	0.511635	0.148215	0.128103	0.00163964
96	0.217332	0.496021	0.160394	0.126253	0.00161011
97	0.187998	0.576535	0.114574	0.120894	0.00156387
98	0.186795	0.583675	0.126423	0.103107	0.00154976
